# Supplementary material for: Elevated Rates of Ventilator-Associated Pneumonia and COVID-19 Associated Pulmonary Aspergillosis in Critically Ill Patients with SARS-CoV2 Infection in the Second Wave: A Retrospective Chart Review
Source: Antibiotics (Basel). 2022 May 7;11(5):632. doi: 10.3390/antibiotics11050632 (PMC9138004; doi:10.3390/antibiotics11050632)
Supplement: Supplementary file 1 [file antibiotics-11-00632-s001.zip]

Archive with 1 entries (1 files):
- antibiotics-1698400-supplementary.pdf
